# Supplementary material for: Alleviation of Drought Stress and Metabolic Changes in Timothy (Phleum pratense L.) Colonized with Bacillus subtilis B26
Source: Front Plant Sci. 2016 May 3;7:584. doi: 10.3389/fpls.2016.00584 (PMC4854170; doi:10.3389/fpls.2016.00584)
Supplement: TABLE S2 — Concentrations of metabolites in timothy shoots and roots inoculated (ENDO) or non-inoculated (NE) with B. subtilis B26 after 4 weeks (First harvest) and 8 weeks (second harvest) under well-watered (WW) or water-stressed (DRY) treatments, n = 4. [file Table_2.XLSX]

## Sheet: Feuil1
Supplementary Table 2. Concentrations of metabolites in timothy shoots and roots inoculated (ENDO) or non-inoculated (NE) with B. subtilis B26 after 4 weeks (First harvest) and 8 weeks (second harvest) under well-watered (WW) or water-stressed (DRY) treatments, n = 4.
Fraction		Treatments			Fructose	Glucose	Sucrose	Raffinose	SSTOT	Starch	Fructans	CHOTOT		Ala	Arg	Asn	Asp	Gln	Glu	Gly	His	Ile	Leu	Lys	Met	Phe	Pro	Ser	Thr	Tyr	Val	Orn	AATOT	AABA	GABA
		Stress	Endophyte		mg g-1 DM									µmol g-1 DM
					First Harvest (4 weeks)
Shoot		DRY	NE		10.4274	11.6663	54.7626	3.13575	79.992	7.95801	17.9745	105.925		32.0854	1.50832	21.9352	4.85331	4.21442	5.10881	1.04631	0.740793	2.00798	2.73932	2.2793	0.259381	1.79329	22.3446	5.46578	5.31775	1.58124	4.24951	0.0493839	134.608	0.113927	14.9138
Shoot		DRY	Endo		9.02333	11.5544	52.8539	2.71441	76.146	7.51626	10.1658	93.8281		31.5788	1.71703	32.7096	5.53577	4.10946	5.47059	1.04558	1.01094	2.56081	3.31121	2.68431	0.212953	2.28207	15.1628	6.62413	6.63137	1.75033	5.2844	0.0385191	145.282	0.215271	15.3462
Shoot		WW	NE		7.06684	8.82339	22.3356	2.05026	40.2761	4.82502	6.10918	51.2103		31.0963	1.69855	20.6902	7.74409	4.56018	5.71797	1.17687	0.763693	2.24807	2.99877	2.39904	0.185223	2.1307	4.58283	5.51604	6.3703	1.77049	4.54403	0.0547787	121.209	0.141682	14.8189
Shoot		WW	Endo		5.66664	7.18982	13.9326	1.99756	28.7866	3.67473	3.75844	36.2198		28.925	2.29687	30.4997	10.0665	4.23595	6.098	1.21727	1.07399	2.82936	3.56884	3.00878	0.194799	2.76437	2.87456	7.45722	7.54369	2.07099	5.5664	0.062512	136.221	0.150322	13.7155
Root		DRY	NE		8.78048	6.40582	28.0815	1.45374	44.7216	1.0115	60.2079	105.941		9.09448	2.16995	42.7084	2.43634	10.6308	4.10597	0.716516	0.726463	1.10815	1.69112	1.44835	0.0598833	0.380851	11.0005	2.6405	2.68119	0.437879	2.55586	0.352504	105.283	0.0261376	8.31119
Root		DRY	Endo		6.3251	4.82247	23.9252	1.27982	36.3526	1.01459	58.2552	95.6224		7.52173	1.73667	28.6821	2.05552	7.55204	3.41359	0.626483	0.668565	1.22938	1.77024	1.27025	0.0564499	0.490736	5.81652	2.47753	2.55755	0.489154	2.58006	0.239783	78.3208	0.0432091	7.04332
Root		WW	NE		4.7288	3.91213	18.5906	1.55687	28.7884	0.928994	27.8853	57.6027		9.41283	1.22937	27.9888	2.71477	6.18571	3.85321	0.793753	0.576333	1.1629	1.55094	1.11956	0.0475193	0.446384	1.69972	2.90696	2.69924	0.569645	2.32141	0.0993132	76.1696	0.0475265	8.74368
Root		WW	Endo		4.04265	3.67281	6.42436	1.1443	15.2841	0.677208	7.22383	23.1852		10.8901	2.3068	21.9818	5.21652	7.14793	3.86256	1.16851	0.764563	1.91505	2.9438	2.22157	0.0569243	0.901642	1.33396	3.73713	3.26676	0.900208	3.47945	0.13641	85.6974	0.0899662	11.3758
					Second harvest (8 weeks)
Shoot		DRY	NE		11.223	11.1111	44.053	5.51898	71.906	7.99991	12.2055	92.1114		37.1332	1.55317	25.1876	9.19324	4.25617	6.88007	1.14959	0.798409	2.06777	2.06838	2.37318	0.332483	2.22987	27.1252	4.36352	5.6775	1.85818	4.80123	0.00694309	154.265	0.24669	14.9629
Shoot		DRY	Endo		12.7585	12.0977	71.1786	6.41579	102.451	10.5113	28.7932	141.755		29.145	1.40776	28.6346	6.1646	5.41616	7.57648	1.01434	0.674746	1.52401	1.40676	1.8303	0.352356	1.72721	22.1923	4.03075	5.25881	1.70404	3.91045	0.054351	137.703	0.213262	13.4649
Shoot		WW	NE		9.30289	9.26655	25.061	4.63314	48.2636	4.62287	7.38095	60.2674		36.8626	1.67658	35.2213	10.5004	3.74323	6.67753	1.20326	1.35494	3.67272	3.5885	2.65337	0.359422	3.41653	10.5464	7.96725	7.74789	2.3651	7.24398	0.0795915	163.134	0.346304	15.9071
Shoot		WW	Endo		10.6404	9.94677	43.5598	5.53835	69.6854	4.44857	18.8826	93.0165		27.197	1.2875	21.8057	7.69443	2.55128	4.77979	0.969081	1.12421	3.05252	3.03435	2.25567	0.322844	2.90561	7.06238	5.887	5.48127	1.93266	5.90186	0.106912	118.83	0.27747	13.2009
Root		DRY	NE		9.23544	7.4585	24.4392	2.48023	43.6134	0.888888	62.8856	107.388		7.98461	2.4782	54.189	2.9181	6.49041	4.12599	0.599163	0.71688	0.761297	1.29255	1.47635	0.113562	0.514033	3.49445	2.89949	2.32894	0.441433	1.93321	0.319133	102.248	0.0190708	7.15231
Root		DRY	Endo		10.3108	7.67458	32.5558	1.99187	52.5331	1.07089	74.6713	128.275		7.92644	2.1956	60.0331	3.11443	7.98177	4.73361	0.755357	0.708581	1.06778	1.61246	1.44869	0.142223	0.646288	3.60918	3.47017	2.56188	0.585038	2.38548	0.230779	112.972	0.0389235	7.72389
Root		WW	NE		8.71985	5.00245	18.5476	1.9861	34.256	0.700747	28.3484	63.3052		6.29766	0.936463	25.3587	2.24691	3.03092	3.21307	0.661659	0.570109	1.62141	1.84091	1.05012	0.0755808	0.563064	0.619687	2.9382	2.35062	0.590131	2.78923	0.0693412	64.3395	0.0985784	7.41709
Root		WW	Endo		7.97458	4.29288	15.002	2.00871	29.2782	0.828323	32.751	62.8575		4.33617	0.761912	12.2726	1.46447	1.91293	2.194	0.504723	0.288488	1.02266	1.2818	0.831155	0.0410947	0.413117	0.738785	1.94714	1.25408	0.458005	1.72052	0.0416454	39.2754	0.0460939	5.74402
†SSTOT= Total soluble sugars, CHOTOT = total non-structural carbohydrates, Ala = alanine, Arg = arginine, Asn = asparagine, Asp = aspartic acid, Gln = glutamine, Glu = glutamic acid, Gly = glycine, His = histidine, Ile = isoleucine, Leu = leucine, Lys = leucine, Lys = lysine, Met = methionine, Phe = phenylalanine,
Pro = proline, Ser = serine, Thr = threonine, Tyr = tyrosine, Val = valine, Orn = Ornithine, AATOT = Total amino acid , AABA = α-aminobutyric acid, GABA = g -aminobutyric acid, DM = dry matter
